# Supplementary material for: Biochemistry, Pathophysiology, and Regulation of Linear Ubiquitination: Intricate Regulation by Coordinated Functions of the Associated Ligase and Deubiquitinase
Source: Cells. 2021 Oct 9;10(10):2706. doi: 10.3390/cells10102706 (PMC8534859; doi:10.3390/cells10102706)
Supplement: Supplementary file 1 [file cells-10-02706-s001.zip]

Archive with 1 entries (1 files):
- cells-1382789-supplementary.xlsx
