# Supplementary material for: Biochemistry, Pathophysiology, and Regulation of Linear Ubiquitination: Intricate Regulation by Coordinated Functions of the Associated Ligase and Deubiquitinase
Source: Cells. 2021 Oct 9;10(10):2706. doi: 10.3390/cells10102706 (PMC8534859; doi:10.3390/cells10102706)
Supplement: Supplementary file 1 [file cells-10-02706-s001.zip › cells-1382789-supplementary.xlsx]

## Sheet: table1
		Table S1	Summary of HOIP, HOIL-1L, SHARPIN and OTULIN deficiencies in human and mice.
			HOIP	HOIL-1L	SHARPIN	OTULIN
		Number of patients	2	23	none	8
		symptoms	immunodeficiency	myopathy/cardiomyaopathy	N/A	systemic autoinflamation
			systemic autoinflamation	± immunodeficiency
				± autoinflamation
		Knock out phenotype of mice	embryonic lethal	embryonic lethal	chronic proliferative dermatitis	embryonic lethal
